# Supplementary material for: Anti-inflammatory effect of the combined treatment of LMT-28 and kaempferol in a collagen-induced arthritis mouse model
Source: PLoS One. 2024 Jul 31;19(7):e0302119. doi: 10.1371/journal.pone.0302119 (PMC11290667; doi:10.1371/journal.pone.0302119)
Supplement: S1 Raw data — (ZIP) [file pone.0302119.s002.zip]

Archive with 10 entries (10 files):
- RAW DATA 1. CIA arthritis score_Fig. 1A.xlsx
- RAW DATA 10. C28I2 cells_Fig. 6A-C.xlsx
- RAW DATA 2. H&E scoring_Fig. 1D.xlsx
- RAW DATA 3. Mouse serum ELISA_Fig. 1E.xlsx
- RAW DATA 4. Flow cytometry analysis of T cell population_Fig. 2A-C.xlsx
- RAW DATA 5. Mouse osteoclast differentiation_Fig. 3B.xlsx
- RAW DATA 6. mRNA expression of osteoclast-related transcription factors_Fig. 3C.xlsx
- RAW DATA 7. western blot band densitometry_Fig. 4B.xlsx
- RAW DATA 8. MH7A cells_Fig. 5A-C.xlsx
- RAW DATA 9. mRNA and protein expression of MMPs in MH7A cells_Fig. 5D.xlsx
