# Supplementary material for: Anti-inflammatory effect of the combined treatment of LMT-28 and kaempferol in a collagen-induced arthritis mouse model
Source: PLoS One. 2024 Jul 31;19(7):e0302119. doi: 10.1371/journal.pone.0302119 (PMC11290667; doi:10.1371/journal.pone.0302119)
Supplement: S1 Raw data — (ZIP) [file pone.0302119.s002.zip › RAW DATA 1. CIA arthritis score_Fig. 1A.xlsx]

## Sheet: Sheet1
Fig. 1A_CIA mouse arthritis score
Days after immunization	CIA control						LMT28 1 mpk						Kaempferol 10 mpk					LMT28 1 mpk + Kaem 10 mpk
0	0	0	0	0	0	0	0	0	0	0	0	0	0	0	0	0	0	0	0	0	0	0	0
4	0	0	0	0	0	0	0	0	0	0	0	0	0	0	0	0	0	0	0	0	0	0	0
7	0	0	0	0	0	0	0	0	0	0	0	0	0	0	0	0	0	0	0	0	0	0	0
11	0	0	0	0	0	0	0	0	0	0	0	0	0	0	0	0	0	0	0	0	0	0	0
14	0	0	0	0	0	0	0	0	0	0	0	0	0	0	0	0	0	0	0	0	0	0	0
18	0	0	0	0	0	0	0	0	0	0	0	0	0	0	0	0	0	0	0	0	0	0	0
21	0	0	0	0	0	0	0	0	0	0	0	0	0	0	0	0	0	0	0	0	0	0	0
25	0	0	0	0	0	0	0	0	0	0	0	0	0	0	0	0	0	0	0	0	0	0	0
28	0.5	1	1	0	0	0	1	0	0	1	0	0	1	0.5	0	0	0	0	0	0	0	0	0
32	0.5	1	3	1	1	0	1	0	0	2	0	0	0.5	0.5	0	0	0	0	0	0	0	0	0
35	1	2	5	2	1	0.5	2	0	0	3	0	0	1.5	0.5	1	0	0	0	0	0	0	0	0
39	1	3	7	2	2	0.5	2	1	1	4	0	0	3	1	2	0	0	0	0	0	0	0	0
42	1	3	7	2	2	3	3	2	1	4	0.5	0	5	2.5	3	0	0	0.5	0	0	0	0	0
46	2.5	4	7	2.5	4	4.5	3	2	2	6	0.5	0	6	3.5	3	2	0	0.5	1	0	0	0	0
49	4.5	7	7	3.5	5	4.5	4	2	2	7	2	1	7	3.5	2	2	1	0.5	1	0	0	0	0
53	5.5	8	7.5	6	6	5.5	4	4	3	7	3.5	1	9	3.5	3.5	3	2	0.5	1	1	0.5	0	0
56	7.5	9.5	8.5	9	9	6.5	4	4.5	5.5	9	4.5	2.5	11	5.5	4	5	2	1	2	2	1	0	0
60	9.5	10.5	8.5	9	11.5	7.5	4	4.5	6.5	9	4.5	2.5	12	6.5	5	8	4	1	3	3	2	0	0
63	9.5	10.5	8.5	11	11.5	7.5	4	4.5	6.5	9	4.5	2.5	12	8.5	5	11	4	1.5	3	3	3	0.5	0
67	11	11.5	8.5	11	11.5	7.5	4	5.5	7.5	9	5	4	12	9	5.5	12	4	2	3	3	5	0.5	0.5
70	11	11.5	8.5	12	11.5	7.5	4.5	6	8	10	5	7	12	9	5.5	12	4	3	3	3	6	0.5	1
