# Supplementary material for: Anti-inflammatory effect of the combined treatment of LMT-28 and kaempferol in a collagen-induced arthritis mouse model
Source: PLoS One. 2024 Jul 31;19(7):e0302119. doi: 10.1371/journal.pone.0302119 (PMC11290667; doi:10.1371/journal.pone.0302119)
Supplement: S1 Raw data — (ZIP) [file pone.0302119.s002.zip › RAW DATA 10. C28I2 cells_Fig. 6A-C.xlsx]

## Sheet: Sheet1
Fig. 6A-C_C28/I2 proliferation, migration, and invasion
	Control	CIA vehicle	LMT-28 1 mg/kg	Kaempferol 1 mg/kg	Combination
C28/I2 cell proliferation	1.1604	3.03789	2.80482	1.69732	1.64457
	1.12281	4.13068	2.7434	1.75267	0.498095
	0.716792	3.63203	2.42606	2.97032	0.446568
	Time	Control	CIA vehicle	LMT-28 1 mg/kg	Kaempferol 1 mg/kg	Combination
C28/I2 cell migration rate (%)	0 h	0	0	0	0	0
	24 h	6.11904	49.2724	13.372	16.4117	4.5808
	48 h	8.65105	100	26.9917	28.9041	24.6435
	Control	CIA vehicle	LMT-28 1 mg/kg	Kaempferol 1 mg/kg	Combination
Relative C28/I2 cell invasion	1	80.8383	73.6527	47.9042	55.6886
	1	111.377	55.0898	45.509	46.1078
	1	107.784	68.2635	63.4731	47.3054
