# Supplementary material for: Anti-inflammatory effect of the combined treatment of LMT-28 and kaempferol in a collagen-induced arthritis mouse model
Source: PLoS One. 2024 Jul 31;19(7):e0302119. doi: 10.1371/journal.pone.0302119 (PMC11290667; doi:10.1371/journal.pone.0302119)
Supplement: S1 Raw data — (ZIP) [file pone.0302119.s002.zip › RAW DATA 2. H&E scoring_Fig. 1D.xlsx]

## Sheet: Sheet1
Fig. 1D_Histological analysis scoring
	Control	CIA vehicle	LMT-28 1 mg/kg	Kaempferol 1 mg/kg	Combination
H&E staining score (Inflammation)	0	3	0	3	0
	0	3	0	0	0
	0	0	3	3	0
	0	3	0	0	0
	0	3	0	0	0
	Control	CIA vehicle	LMT-28 1 mg/kg	Kaempferol 1 mg/kg	Combination
H&E staining score (Synovial hyperplasia)	0	1	0	1	1
	0	0	0	1	0
	0	0	1	1	0
	0	3	0	1	0
	0	1	0	0	0
	Control	CIA vehicle	LMT-28 1 mg/kg	Kaempferol 1 mg/kg	Combination
H&E staining score (Pannus formation)	0	3	0	3	1
	0	3	0	3	0
	0	0	3	3	0
	0	3	0	0	0
	0	2	0	0	0
	Control	CIA vehicle	LMT-28 1 mg/kg	Kaempferol 1 mg/kg	Combination
H&E staining score (Erosion of cartilage and bone)	0	1	0	1	0
	0	2	0	1	0
	0	0	1	2	0
	0	2	0	0	0
	0	1	0	0	0
	Control	CIA vehicle	LMT-28 1 mg/kg	Kaempferol 1 mg/kg	Combination
H&E staining score (Total)	0	8	0	8	2
	0	8	0	5	0
	0	0	8	9	0
	0	11	0	1	0
	0	7	0	0	0
