# Supplementary material for: Anti-inflammatory effect of the combined treatment of LMT-28 and kaempferol in a collagen-induced arthritis mouse model
Source: PLoS One. 2024 Jul 31;19(7):e0302119. doi: 10.1371/journal.pone.0302119 (PMC11290667; doi:10.1371/journal.pone.0302119)
Supplement: S1 Raw data — (ZIP) [file pone.0302119.s002.zip › RAW DATA 3. Mouse serum ELISA_Fig. 1E.xlsx]

## Sheet: Sheet1
Fig. 1E_Mouse serum ELISA
	Control	CIA vehicle	LMT-28 1 mg/kg	Kaempferol 1 mg/kg	Combination
Mouse serum ELISA (IL-1β)	7.7	13.8	0	0	0
	11.6	13.3	0.9	0	0
	12	7.7	1.5	0	0
	0.5	4.7	4.1	0	0
	0.4	6.5	0	0	0
			0		0
	Control	CIA vehicle	LMT-28 1 mg/kg	Kaempferol 1 mg/kg	Combination
Mouse serum ELISA (IL-6)	0	16.2	55.5	0	6.1
	12.5	87.9	0	0	16.7
	0	48.1	0	15.2	14.4
	0.1	95.6	0	5.3	0
	0	327.2	4.8	57.9	4.8
	0	24.7	0		12.7
	Control	CIA vehicle	LMT-28 1 mg/kg	Kaempferol 1 mg/kg	Combination
Mouse serum ELISA (IL-17A)	0	70.9	34.7	0	0
	0	46.3	12.2	0	0
	0	30.4	0	0	0
	2.8	232.5	0	0	0
	0	0	0	0	0
	0	16.6	0		0
