# Supplementary material for: Anti-inflammatory effect of the combined treatment of LMT-28 and kaempferol in a collagen-induced arthritis mouse model
Source: PLoS One. 2024 Jul 31;19(7):e0302119. doi: 10.1371/journal.pone.0302119 (PMC11290667; doi:10.1371/journal.pone.0302119)
Supplement: S1 Raw data — (ZIP) [file pone.0302119.s002.zip › RAW DATA 4. Flow cytometry analysis of T cell population_Fig. 2A-C.xlsx]

## Sheet: Sheet1
Fig. 2A-C_Flow cytometry analysis of T cell population
	Control	CIA vehicle	LMT-28 1 mg/kg	Kaempferol 1 mg/kg	Combination
Mouse spleen T cell FACS (Treg cell)	4.91	7.28	9.71	10	11.2
	5.61	7.4	7.56	10.7	9.88
	5.43	7.67	10.6	11.1	9.6
	5.26				9.68
	Control	CIA vehicle	LMT-28 1 mg/kg	Kaempferol 1 mg/kg	Combination
Mouse spleen T cell FACS (Th17 cell)	4.32	9.14	6.74	9.57	6.42
	5.26	10.6	6.86	5.69	6.62
	5.23	8.32	8.06	8.59	7.24
	5.79		6.65
	Control	CIA vehicle	LMT-28 1 mg/kg	Kaempferol 1 mg/kg	Combination
Ex-vivo Th17 cell differentiation FACS	8.99	41.2	19.2	28.1	3.04
	8.45	49.5	13.8	18.2	4.6
	10.2	56.6	13.4	15.3	4.75
