# Supplementary material for: Anti-inflammatory effect of the combined treatment of LMT-28 and kaempferol in a collagen-induced arthritis mouse model
Source: PLoS One. 2024 Jul 31;19(7):e0302119. doi: 10.1371/journal.pone.0302119 (PMC11290667; doi:10.1371/journal.pone.0302119)
Supplement: S1 Raw data — (ZIP) [file pone.0302119.s002.zip › RAW DATA 5. Mouse osteoclast differentiation_Fig. 3B.xlsx]

## Sheet: Sheet1
Fig. 3B_Mouse osteoclast differentiation
	Control	CIA vehicle	LMT-28 1 mg/kg	Kaempferol 1 mg/kg	Combination
Number of TRAP+ BMDM cells	0	306	64	28	4
	0	252	44	16	0
	0	372	84	15	8
