# Supplementary material for: Anti-inflammatory effect of the combined treatment of LMT-28 and kaempferol in a collagen-induced arthritis mouse model
Source: PLoS One. 2024 Jul 31;19(7):e0302119. doi: 10.1371/journal.pone.0302119 (PMC11290667; doi:10.1371/journal.pone.0302119)
Supplement: S1 Raw data — (ZIP) [file pone.0302119.s002.zip › RAW DATA 6. mRNA expression of osteoclast-related transcription factors_Fig. 3C.xlsx]

## Sheet: Sheet1
Fig. 3C_mRNA expression of osteoclast-related transcriptional factors
	Control	CIA vehicle	LMT-28 1 mg/kg	Kaempferol 1 mg/kg	Combination
Relative expression of c-fos mRNA	1	3	2.1	3.3	1.7
	1.2	2.9	2.4	3.7	1.4
	0.8	3.2	1.8	3	1.9
	Control	CIA vehicle	LMT-28 1 mg/kg	Kaempferol 1 mg/kg	Combination
Relative expression of nfatc1 mRNA	1	1.8	1.4	1.8	0.7
	1.3	1.2	1.1	1.1	0.5
	0.7	1.4	1.15	1.55	0.33
	Control	CIA vehicle	LMT-28 1 mg/kg	Kaempferol 1 mg/kg	Combination
Relative expression of ctsk mRNA	1	18	2.4	3.1	0.7
	1.25	15	2.1	3.4	0.9
	0.75	16.8	2.8	2.7	0.7
	Control	CIA vehicle	LMT-28 1 mg/kg	Kaempferol 1 mg/kg	Combination
Relative expression of trap mRNA	1.21	82	15.6	17.8	2.4
	1	78	14	18.7	2.254
	0.79	64	13.4	16.2	2.42
