# Supplementary material for: Anti-inflammatory effect of the combined treatment of LMT-28 and kaempferol in a collagen-induced arthritis mouse model
Source: PLoS One. 2024 Jul 31;19(7):e0302119. doi: 10.1371/journal.pone.0302119 (PMC11290667; doi:10.1371/journal.pone.0302119)
Supplement: S1 Raw data — (ZIP) [file pone.0302119.s002.zip › RAW DATA 7. western blot band densitometry_Fig. 4B.xlsx]

## Sheet: Sheet1
Fig. 4B_Western blotting band densitometry analysis
	Control	CIA vehicle	LMT-28 1 mg/kg	Kaempferol 1 mg/kg	Combination
p-gp130/β-actin	1	1.27398	1.24379	0.521905	0.7074
	1	2.28834	2.8299	2.11875	0.721836
	1	1.55566	1.22316	0.964463	0.747586
	Control	CIA vehicle	LMT-28 1 mg/kg	Kaempferol 1 mg/kg	Combination
pSTAT3/β-actin	1	1.33915	0.848444	0.488529	0.544001
	1	1.28206	1.51261	1.30096	0.803631
	1	0.925862	0.828206	0.938968	0.747137
	Control	CIA vehicle	LMT-28 1 mg/kg	Kaempferol 1 mg/kg	Combination
pSTAT3/β-actin	1	1.42346	1.3995	1.12199	0.944868
	1	1.52991	1.80129	1.6126	1.10066
	1	1.31631	1.18868	0.801987	0.688794
	Control	CIA vehicle	LMT-28 1 mg/kg	Kaempferol 1 mg/kg	Combination
pSTAT3/β-actin	1	1.19807	1.36394	0.771525	0.643619
	1	1.71792	2.03881	0.565222	0.662739
	1	1.43811	1.80131	0.165568	0.137878
