# Supplementary material for: Anti-inflammatory effect of the combined treatment of LMT-28 and kaempferol in a collagen-induced arthritis mouse model
Source: PLoS One. 2024 Jul 31;19(7):e0302119. doi: 10.1371/journal.pone.0302119 (PMC11290667; doi:10.1371/journal.pone.0302119)
Supplement: S1 Raw data — (ZIP) [file pone.0302119.s002.zip › RAW DATA 8. MH7A cells_Fig. 5A-C.xlsx]

## Sheet: Sheet1
Fig. 5A_RA-FLS proliferation
	Control	CIA vehicle	LMT-28 1 mg/kg	Kaempferol 1 mg/kg	Combination
Optical density (O.D)	0.478306	1.25219	1.15612	0.69962	0.677876
	0.46281	1.70262	1.1308	0.722433	0.20531
	0.295455	1.49708	1	1.22433	0.184071
AVE	0.41219	1.48397	1.09564	0.882129	0.355752
SD	0.101392	0.225505	0.0837883	0.296578	0.27917
Relative MH7A cell proliferation	1.1604	3.03789	2.80482	1.69732	1.64457
	1.12281	4.13068	2.7434	1.75267	0.498095
	0.716792	3.63202	2.42607	2.97032	0.446568
