# Supplementary material for: Anti-inflammatory effect of the combined treatment of LMT-28 and kaempferol in a collagen-induced arthritis mouse model
Source: PLoS One. 2024 Jul 31;19(7):e0302119. doi: 10.1371/journal.pone.0302119 (PMC11290667; doi:10.1371/journal.pone.0302119)
Supplement: S1 Raw data — (ZIP) [file pone.0302119.s002.zip › RAW DATA 9. mRNA and protein expression of MMPs in MH7A cells_Fig. 5D.xlsx]

## Sheet: Sheet1
Fig. 5D_mRNA and protein expression of MMPs in MH7A cells
	Control	CIA vehicle	LMT-28 1 mg/kg	Kaempferol 1 mg/kg	Combination
RT-qPCR (Mmp-1)	1.2	2.2	0.9	0.23	0.055
	1.06	1.8	0.78	0.3	0.052
	0.94	1.6	0.65	0.12	0.07
	Control	CIA vehicle	LMT-28 1 mg/kg	Kaempferol 1 mg/kg	Combination
RT-qPCR (Mmp-3)	1.14	2.46	0.8	0.5	0.78
	0.89	3.72	1.1	0.4	0.5
	1	1.6	0.6	0.8	1.1
	Control	CIA vehicle	LMT-28 1 mg/kg	Kaempferol 1 mg/kg	Combination
RT-qPCR (Mmp-13)	1.1	4.925	3.2	2.7	1.1
	1.05	2.92	2.78	2.75	1.2
	0.91	4.12	3.11	2.86	1.15
	Control	CIA vehicle	LMT-28 1 mg/kg	Kaempferol 1 mg/kg	Combination
ELISA (Mmp-1)	135	225	192	223	197.2
	150	230	189	226	204
	127	222	209	208	168
	Control	CIA vehicle	LMT-28 1 mg/kg	Kaempferol 1 mg/kg	Combination
ELISA (Mmp-3)	825.792	3050.21	2570.69	2283.38	2012.52
	813.273	3142.34	2597.65	2294.52	1583.58
	796.322	2796.42	2572.23	2158.39	1837.58
	Control	CIA vehicle	LMT-28 1 mg/kg	Kaempferol 1 mg/kg	Combination
ELISA (Mmp-13)	412.2	557.9	487.2	537.42	456.3
	387.5	558	479.32	557	477
	398.2	538.98	498.9	528	435.23
